# Supplementary material for: Phenolic Acid Distribution in Wheat Pearling Fractions Using Microwave-Assisted Extraction
Source: Foods. 2026 May 21;15(10):1828. doi: 10.3390/foods15101828 (PMC13205254; doi:10.3390/foods15101828)
Supplement: Supplementary file 1 [file foods-15-01828-s001.zip]

Archive with 1 entries (1 files):
- foods-4288038-supplementary.pdf
